# Supplementary material for: Effect of Model of Neonatal Care on Neurodevelopment at the 18 Month Follow-Up in Moderate and Late Preterm Infants
Source: J Clin Med. 2025 Jan 17;14(2):586. doi: 10.3390/jcm14020586 (PMC11766077; doi:10.3390/jcm14020586)
Supplement: Supplementary file 1 [file jcm-14-00586-s001.zip]

Archive with 1 entries (1 files):
- jcm-3374721-supplementary.pdf
